# Supplementary material for: Network Analysis of a Membrane-Enriched Brain Proteome across Stages of Alzheimer’s Disease
Source: Proteomes. 2019 Aug 27;7(3):30. doi: 10.3390/proteomes7030030 (PMC6789842; doi:10.3390/proteomes7030030)
Supplement: Supplementary file 1 [file proteomes-07-00030-s001.zip]

Archive with 3 entries (3 files):
- Higginbotham_MembraneProteomeManuscript_FigureS1_FINAL_Revised.pdf
- Higginbotham_MembraneProteomeManuscript_TableS1_FINAL.xlsx
- Higginbotham_MembraneProteomeManuscript_TableS2-S4_FINAL.xlsx
